# Supplementary material for: Deciphering Early and Progressive Molecular Signatures in Alzheimer’s Disease through Integrated Longitudinal Proteomic and Pathway Analysis in a Rodent Model
Source: Int J Mol Sci. 2024 Jun 12;25(12):6469. doi: 10.3390/ijms25126469 (PMC11203991; doi:10.3390/ijms25126469)
Supplement: Supplementary file 1 [file ijms-25-06469-s001.zip]

Archive with 2 entries (2 files):
- ijms-2995544-supplementary proofreaded.xlsx
- ijms-2995544-supplementary-proofreaded.pdf
